# Supplementary material for: Collaborative measurement of data opening policy in China’s municipal government data management system: Taking a regional central city as an example
Source: PLoS One. 2023 Aug 3;18(8):e0289550. doi: 10.1371/journal.pone.0289550 (PMC10399736; doi:10.1371/journal.pone.0289550)
Supplement: S1 Annex — (XLSX) [file pone.0289550.s001.xlsx]

## Sheet: 1（2015）
	General Office of Chengdu Municipal People's Government on the comprehensive deepening of the work of open government									Final value of policy instruments						Policy target final value
1	Chapter number	Level 1 Serial Number	Classification basis	Unit number	Code	Policy Effectiveness	Policy Tools	Policy Objectives		Arithmetic mean		Value		Value		Arithmetic mean		Value		Value
1	一、 Importance and general requirements	(一) Importance. Government openness is an important system in the process of reform and development of China's continuous improvement, is an important element of government administration according to law. Comprehensively deepen the open government affairs, to promote the reform of the administrative system, strengthen the constraints and supervision of administrative power, accelerate the rule o…	M1 Promoting data openness	1-1	1-1-M1	3		2			G1 average	2.2	G2 average	2			M1 average	2.4	M2 average	2.66667
2		(二) the overall requirements. In-depth implementation of the Party Central Committee, the State Council and the provincial party committee, the provincial government's decision-making arrangements, closely around the municipal party committee, the central work of the municipal government and public concern, adhere to the principle of open as the norm, not open as the exception, to promote the spi…	M4 Innovating social governance	1-2	1-2-M4			2			G3 average	1.8	G4 average	2			M3 average	0	M4 average	2.5
3	二、Comprehensively deepen the openness of decision-making	（一）to promote public participation. All important reform programs, major policies and measures, key projects and other major administrative decision-making matters involving the vital interests of the masses, decision-making before the public through government websites, newspapers and magazines and other media channels to solicit the views of the public. Through hearings, seminars or questionnai…	M2 Deepening livelihood-related services	2-1	2-1-M2			1
4		（二）Organize expert argumentation. Before making major administrative decisions, in principle, should be the necessity of decision-making, feasibility and other organizations expert advice, the formation of expert advice and argumentation, and in an appropriate manner feedback or published, not adopted, should explain the reasons. [Lead unit: the General Office of the municipal government; respons…	G4 System change tools ： Organizational Structure	2-2	2-2-G4		1
5		（三）Conduct risk assessment. Risk assessment of major administrative decision-making matters such as cost effectiveness, financing, social stability, environmental ecology, integrity or may cause legal disputes, and risk assessment reports are made public to the community in an appropriate manner. [Lead unit: the General Office of the municipal government, the Municipal Government Legislative Offi…	G3 Capacity building tools：Safety and Security	2-3	2-3-G3		1
6		（四）Conduct legality review. Comprehensive public review of major administrative decision-making matters of legality of the subject, procedures, elements and the final review of the opinion, without the review of legality, the review is not legal or not in accordance with the review of the legality of the opinion of revision and improvement, shall not be submitted to the consideration or decision.…	G4 System change tools ：： Organizational Structure	2-4	2-4-G4		1
7		（五）Decide by collective discussion. Matters involving major public interests, the vital interests of the masses must be submitted to the plenary or executive meeting of the government for consideration, in addition to confidential matters, the discussion of the decision and the subsequent implementation of the matter to be announced to the community in a timely manner through government websites,…	G3 Capacity building tools：System Planning	2-5	2-5-G3		1
8	三、Comprehensively deepen the implementation of public	（一）The administrative power operation is open. Actively implement the power list, responsibility list and negative list "three list" system. City, district (city) and county to prepare and publish the list of administrative powers, the law on the establishment, abolition and interpretation, institutions and functions of the adjustment of the implementation of dynamic management of power matters, …	G1 Authoritative tools ：Assignment of rights and responsibilities	3-1	3-1-G1		2
9		（二）public resource transactions are open. City, district (city) and county to prepare and publish the "public resources transactions directory". All public resource transactions included in the "public resource transaction directory" must be included in the public resource trading platform centralized transactions, in addition to confidential information should be done before, during and after th…	M1 Promoting data openness	3-2	3-2-M1			2
10		（三）major construction projects are open. Focus on railroads, urban infrastructure, energy conservation and environmental protection, agriculture, forestry and water, land improvement and other areas of public interest and people's livelihood of government investment projects, approval, approval, filing and other information to be made public to the community, do a good job in the project basic in…	G2 Incentive tools ：Infrastructure Construction M2 Deepening livelihood-related services	3-3	3-3-G2 3-3-M2		2	3
11		（四）land, housing expropriation and allocation of subsidized housing public. Timely disclosure of land requisition policies and information on land requisition, with emphasis on old city renovation plans, land supply timelines, site planning conditions and land use requirements, etc. Information on land acquisition such as land acquisition approval and forwarding documents, land acquisition notice…	G4 System change tools： Organizational Structure	3-4	3-4-G4		3
12	四、Deepen management disclosure across the board	（一）Environmental protection regulation is open. Regularly disclose information on air quality, water quality, water quality of centralized drinking water sources, pollution source emissions of key monitoring enterprises and other types of environmental monitoring. Timely and accurate disclosure of pollution source supervision information, regular release of the list of key environmental monitorin…	G1 Authoritative tools：Supervisory Review	4-1	4-1-G1		2
13		（二）Food and drug regulatory disclosure. Promote major food and drug regulatory policies, safety monitoring, food safety supervision and sampling, drug supervision and testing, as well as major food and drug accidents response and disposal and typical cases of information disclosure. Timely release of food, drugs, cosmetics, medical devices, investigation and handling of violations and health food…	G1 Authoritative tools：Supervisory Review	4-2	4-2-G1		2
14		（三）the production safety supervision public. The establishment of production safety warning prevention information release and accident emergency response and rescue information disclosure mechanism to expand the scope of the audience of early warning forecasts. Timely and regular disclosure of risk warning, major hidden dangers, preventive measures and other information that may lead to accident…	G3 Capacity building tools：Safety and Security	4-3	4-3-G3		3
15		（四）State-owned enterprise supervision public. Promote the main financial indicators of municipal state-owned enterprises, the overall operation, performance assessment results and other public, focusing on the disclosure of information on the value of state-owned assets, reform and restructuring, job changes and recruitment of the person in charge. Study and formulate guidelines for the disclosur…	G1 Authoritative tools：Supervisory Review	4-4	4-4-G1		2
16		（五）Enterprise credit information disclosure. Establish a credit record of market entities and credit information sharing system, and improve the negative information disclosure system and creditworthy incentive system. Credit information is formed or changed within 20 working days, can be accessed through the enterprise credit information disclosure system, including business registration and fil…	M1 Promoting data openness	4-5	4-5-M1			1
17		（六）internal affairs of the administrative organs open. Explore the establishment of a scientific and reasonable, practical, easy to operate internal supervision and control mechanism of the administrative organs. In terms of organization and personnel, focus on the disclosure of information on appointment, dismissal and adjustment of cadres, rewards and punishments, overseas travel, education and…	G3 Capacity building tools：System Planning	4-6	4-6-G3		2
18	五、Comprehensive deepening of service disclosure	（一）social security services are open. Timely disclosure of the scope of implementation of various employment and entrepreneurship preferential policies, the conditions and procedures for claiming subsidies, the management and approval of subsidies. Regularly disclose information on social insurance participation, treatment payment and level, social insurance fund income and expenditure, balance, …	G4： Organizational Structure M1 Promoting data openness M2 Deepening livelihood-related services	5-1	5-1-G4 5-1-M1 5-1-M2		2	3 4
19		（二）education recruitment and examination services are open. Promote the education entrance examination sunshine project, the full implementation of admissions policies, admissions qualifications, admissions methods, admissions plans, candidate qualifications, admissions procedures, to enjoy the admissions care policy candidates list, admissions results, consultation and complaint channels, major …
20		（三）medical and health services open. Prepare a public directory of major policies and measures and key projects in medicine and health. Promote the public disclosure of information on public health emergencies. Comprehensively promote the public hospital affairs of municipal public hospitals. Fully implement the medical cost list system, timely disclosure to the community of medical service proje…
21		（四）science and technology project services are open. Promote the whole process of science and technology project declaration, evaluation, project, contract signing, allocation, establishment, acceptance and performance evaluation is open. Science and technology projects to undertake the unit in the internal public project, the main researchers, the use of funds, the purchase of large instruments …
22		（五）social organizations and intermediary services are open. Increase the establishment of social organizations, changes, cancellation, assessment, annual inspection, investigation and other information disclosure efforts. Research and development of social organizations and private non-enterprise units open information processing methods, to promote services, fees and other matters open. Deepen t…
23		（六）Teach public enterprises and institutions to be open. Timely update the public enterprises and institutions office open guide, directory, to ensure that the masses closely related to the service outlets, office address, public services and management matters, office processes, fees, material lists, service commitments, service hours, consultation telephone, complaint channels and other informa…
24		（七）government data disclosure. Through the government website and other major carriers of government disclosure, timely, accurate and comprehensive disclosure of various macroeconomic, industry development of the main data, and actively explore to encourage and promote enterprises, third-party institutions, individuals and other in-depth analysis and application of public data to promote public b…
25		（八）hotline, open mailbox for public. Promote the hotline, open mailbox mass calls to the content, the process and results of online disclosure. Real-time public calls from the masses to receive the volume of letters, the amount of processing, satisfaction rate and other statistics. [Lead unit: Municipal Government Services Office, the relevant departments of the municipal government; responsible …
26	六、Full deepening of results disclosure	（一）financial funds information disclosure. Full disclosure of government budgets and departmental budgets, in addition to confidential information, all departments (units) using financial funds budget information and financial funds arrangements for the "three public" budget information should be open to the public. Government budget information should be public within 20 days after the approval …	M1 Promoting data openness M3 Building smart cities M4 Innovating social governance	6-1	6-1-M1 6-1-M4			4 3
27		（二）Policy documents are made public. Normative documents involving the rights and obligations of citizens, legal persons or other organizations, in accordance with government information disclosure requirements and procedures to be made public. To the government (office, room) and departments to introduce important policy documents of public interest, adhere to the "who drafted, who interpreted, …
28		（三）Administrative punishment results are made public. Establish a public announcement system for administrative law enforcement. In addition to confidential information, information on the results of administrative penalties should be made public within 20 working days from the date of the administrative law enforcement agencies to make administrative penalty decisions, including the main facts o…
29		（四）The results of the handling of suggestions and proposals are made public. Continuously promote the NPC deputies' suggestions and CPPCC members' proposals for the results of the public. The public interest, public rights and interests, social concerns and the need for a wide range of social knowledge of the proposals and proposals for the reply, in addition to confidential, in principle, the fu…
30		（五）Grass-roots affairs information disclosure. Develop a guide directory of grass-roots public content, standardize the content, form and procedures of grass-roots party affairs, financial and village (neighborhood) affairs public, highlighting democratic elections, democratic decision-making, agricultural policies and funds, assistance and subsidies, financial income and expenditure and audit, c…
31	七、Strengthen supervision and safeguard measures	（一）Strengthen organizational leadership. All units should be comprehensively deepen the work of open government as an important work to promote the administration according to law, strengthen the government's own construction, and safeguard the fundamental interests of the masses, synchronous research, synchronous deployment, synchronous promotion. The main responsible comrades as the first respo…	G4 System change tools：Organizational Structure	7-1	7-1-G4		3
32		（二）Innovative system building. Improve the system and norms for handling government information in accordance with the law and explore the mechanism of government information in accordance with the law to promote administration. Sound information disclosure web log preservation filing, social commentary and third-party evaluation system. Sound government information disclosure confidentiality rev…	G3 Capacity building tools：System Planning	7-2	7-2-G3		2
33		（三）Improve the public carrier. Strengthen the construction of government websites, government bulletins, press conferences, hotlines, government affairs open boards, government microblogging and weibo public channels, promote the integration of traditional channels and new media platforms, focus on user experience and information needs, create conditions for mass participation and supervision of …	G2 Incentive tools：Infrastructure Construction	7-3	7-3-G2		2
34		（四）Improve supervision and assessment. Adhere to the open government work into the government at all levels and departments in accordance with the law, administrative, performance evaluation and other indicators system, increase the assessment to ensure that the work of comprehensively deepening the open government to the letter. Give full play to the role of democratic supervision and media supe…	G1 Authoritative tools：Supervisory Review	7-4	7-4-G1		3
	A unit of analysis (chapter number + sequence number): defined by the smallest paragraph in each policy.
