# Supplementary material for: Collaborative measurement of data opening policy in China’s municipal government data management system: Taking a regional central city as an example
Source: PLoS One. 2023 Aug 3;18(8):e0289550. doi: 10.1371/journal.pone.0289550 (PMC10399736; doi:10.1371/journal.pone.0289550)
Supplement: S2 Annex — (XLSX) [file pone.0289550.s002.xlsx]

## Sheet: Number and effectiveness of pol
Table 1 Number of policies
City Year	2015	2016	2017	2018	2019	2020	2021
Shenyang	3	2	5	1	1	3	1
Nanjing	1	2	6	2	4	1	1
Wuhan	1	2	1	2	1	2	2
Shenzhen	3	5	1	3	1	1	1
Chengdu	2	2	2	5	2	2	1
Xi'an	1	1	3	2	1	1	1
Table 2 Total policy effectiveness
City Year	2015	2016	2017	2018	2019	2020	2021
Shenyang	273.345	783.167	665.25	189	429.15	282.25	192
Nanjing	85	107.889	333.418	84	176.507	84.2778	89.1
Wuhan	102.514	180	52.8	147.472	125.143	238.75	100
Shenzhen	395.083	643.46	66.3385	173.162	188.833	87	99
Chengdu	333.475	243	201.25	540.17	194.25	284.529	182.552
Xi'an	179.8	115.583	202.615	164.893	103.821	105	83.3929
Table 3 Average policy effectiveness
City Year	2015	2016	2017	2018	2019	2020	2021
Shenyang	91.115	391.583	133.05	189	429.15	94.0833	192
Nanjing	85	53.9444	55.5697	42	44.1268	84.2778	89.1
Wuhan	102.514	90	52.8	73.7361	125.143	119.375	50
Shenzhen	131.694	128.692	66.3385	57.7208	188.833	87	99
Chengdu	166.738	121.5	100.625	108.034	97.125	142.264	182.552
Xi'an	179.8	115.583	67.5382	67.5716	82.4466	105	83.3929

## Sheet: Policy Tools Synergy
	Table 1 G1 and G2 synergy
	City Year	2015	2016	2017	2018	2019	2020	2021
	Shenyang	11.4	44	62	6	12	26	12
	Nanjing	4	10.9935	31.0534	6	10.1	3.66667	4.5
	Wuhan	4.2	11.25	0	5.33333	13.5	16.5	24
	Shenzhen	12	31.45	3.92308	13.5	14	5.25	0
	Chengdu	20.1375	33	28	31.9018	13	11	11.0769
	Xi'an	8.4	6	17.5909	11.5	4.5	7.5	5
	Table 2 G1 and G3 synergy
	City Year	2015	2016	2017	2018	2019	2020	2021
	Shenyang	17.25	41	43.875	6	6	16.5	12
	Nanjing	7	13.6429	29.3333	6	16.05	4	6
	Wuhan	7.8	7.5	0	20	10.5	9	23
	Shenzhen	10	28.8214	3	5	15	7.5	22.5
	Chengdu	17.13	30.75	26	59.25	18.75	19.2	12
	Xi'an	4.2	4	16.875	7.8	4.71429	3	4.71429
	Table 3 G1 and G4 synergy
	City Year	2015	2016	2017	2018	2019	2020	2021
	Shenyang	3	41	28.5	6	9	3	12
	Nanjing	3	4.28571	17.5	6	9	3	3
	Wuhan	4.2	4.5	0	9.33333	0	4.5	7.5
	Shenzhen	10	12	3	10	10.5	6	0
	Chengdu	13.2	33	20.75	58.5	18	12	12.5455
	Xi'an	8.4	10.5	18.3929	9.16364	6	5	5.25
	Table 4 G2 and G3 synergy
	City Year	2015	2016	2017	2018	2019	2020	2021
	Shenyang	32.85	42	55	12	6	63	12
	Nanjing	9.33333	13.1193	37.1923	6	12.875	4.88889	9
	Wuhan	5.57143	35	0	4.5	11.8125	18.5	36
	Shenzhen	27.4375	48.8277	3.92308	4.5	17.5	13.125	0
	Chengdu	22.9406	33	26	30.1607	21.75	18	11.0769
	Xi'an	11.76	8	20.0852	40.7835	7.07143	7.5	5.71429
	Table 5 G2 and G4 synergy
	City Year	2015	2016	2017	2018	2019	2020	2021
	Shenyang	9.9	42	34	12	9	6	12
	Nanjing	4	3.75	18.1923	24	8	3.66667	4.5
	Wuhan	3	22.5	0	5.25	0	5	6
	Shenzhen	31.375	26.9654	3.92308	9	12.25	10.5	0
	Chengdu	12	39	21.5	32.0179	9	6	11.5804
	Xi'an	8.4	10.5	22.3247	0	9	4.5	8.75
	Table 6 G3 and G4 synergy
	City Year	2015	2016	2017	2018	2019	2020	2021
	Shenyang	8.25	39	24.75	12	4.5	4.5	12
	Nanjing	7	5	15	24	11.1667	4	6
	Wuhan	5.57143	23	0	7.875	0	3	6
	Shenzhen	24.8333	24	3	17	13.125	15	0
	Chengdu	10.8	33	19.5	57.3333	18	12	12.5455
	Xi'an	4.2	7	21.2143	0	9.42857	5	6

## Sheet: Policy Goal Synergy
	Table 1 M1 and M2 synergy
	City Year	2015	2016	2017	2018	2019	2020	2021
	Shenyang	34.35	69	36.75	12	18	25.125	6
	Nanjing	3	8.4	14.7857	3	3	3	3
	Wuhan	4.5	3	9	5.5	6	14	24
	Shenzhen	39	52.8	10.8	12	12	0	9
	Chengdu	41.7	9	6	25.5	6	22.5	10
	Xi'an	12	4	8.25	7.5	3.6	9	6.75
	Table 2 M1 and M3 synergy
	City Year	2015	2016	2017	2018	2019	2020	2021
	Shenyang	35	76	50	18	18	12	12
	Nanjing	3	0	11.7475	6	9.21429	6	6
	Wuhan	9	7.5	0	5.5	13.7143	18	12
	Shenzhen	36	31.8	0	12.3	8	6	4.5
	Chengdu	13.75	4.5	0	24.375	12	14.5714	10
	Xi'an	18	8	9.5625	16	7	6.75	4.5
	Table 3 M1 and M4 synergy
	City Year	2015	2016	2017	2018	2019	2020	2021
	Shenyang	10.5	60	42.75	12	27	30	18
	Nanjing	6	0	20.2857	6	6	6.5	4.2
	Wuhan	9	6.75	0	3	10	33	12
	Shenzhen	33	48.72	7.2	12.1875	12	3	6.75
	Chengdu	38	12	6	44.1	6	12	10
	Xi'an	16	8	10.6818	12	3.5	4.5	4.5
	Table 4 M2 and M3 synergy
	City Year	2015	2016	2017	2018	2019	2020	2021
	Shenyang	25	60	38	18	12	6	6
	Nanjing	3	0	9.16667	3	8.1	6	6
	Wuhan	6	7.5	0	10.0833	6.85714	21	0
	Shenzhen	25.5	60.6	0	11.4	8	0	6
	Chengdu	16.5	6	0	18.375	6	34.7143	12
	Xi'an	18	6	6.75	6.25	8.4	9	4.5
	Table 5 M2 and M4 synergy
	City Year	2015	2016	2017	2018	2019	2020	2021
	Shenyang	7.5	48	36.75	12	18	6	9
	Nanjing	6	8.7	30.3112	3	7	6.5	4.2
	Wuhan	6	6.75	0	5.5	5	10.5	12
	Shenzhen	28	79.8	8	11.25	12	0	9
	Chengdu	44	0	12	21	3	31.5	12
	Xi'an	16	6	7.81818	3.75	4.2	6	4.5
	Table 6 M3 and M4 synergy
	City Year	2015	2016	2017	2018	2019	2020	2021
	Shenyang	10	48	44	18	18	15	18
	Nanjing	6	0	13.6284	6	24.0143	13	8.4
	Wuhan	12	16.875	0	5.5	11.4286	13.5	6
	Shenzhen	22	50.8	0	11.775	8	6	4.5
	Chengdu	14.6667	0	9	25.25	12	19.9286	12
	Xi'an	24	12	8.77273	8	8.16667	4.5	3
