# Supplementary material for: Collaborative measurement of data opening policy in China’s municipal government data management system: Taking a regional central city as an example
Source: PLoS One. 2023 Aug 3;18(8):e0289550. doi: 10.1371/journal.pone.0289550 (PMC10399736; doi:10.1371/journal.pone.0289550)
Supplement: S3 Annex — (XLSX) [file pone.0289550.s003.xlsx]

## Sheet: Sheet1
Table 1 Number of policies
City Year	2015	2016	2017	2018	2019	2020	2021
Shenyang	3	2	5	1	1	3	1
Nanjing	1	2	6	2	4	1	1
Wuhan	1	2	1	2	1	2	2
Shenzhen	3	5	1	3	1	1	1
Chengdu	2	2	2	5	2	2	1
Xi'an	1	1	3	2	1	1	1
Total	11	14	18	15	10	10	7	The total quantity
Table 2 Total policy effectiveness
City Year	2015	2016	2017	2018	2019	2020	2021
Shenyang	395.083	643.46	66.3385	173.162	188.833	87	99
Nanjing	85	107.889	333.418	84	176.507	84.2778	89.1
Wuhan	102.514	180	52.8	147.472	125.143	238.75	100
Shenzhen	273.345	783.167	665.25	189	429.15	282.25	192
Chengdu	333.475	243	201.25	540.17	194.25	284.529	182.552								Figure 1. Analysis of policy quantity evolution.
Xi'an	179.8	115.583	202.615	164.893	103.821	105	83.3929
Total	1369.22	1521.67	2073.1	1298.7	1217.7	1081.81	746.045	The total effectiveness
Average value	124.474	108.691	115.172	86.5799	121.77	108.181	106.578	The average effectiveness
Tables 3 and 4 calculate the two-two synergy degrees based on the average values of the six regional center cities, presenting the overall synergy.
Table 3 Synergy of policy instruments
Type City	2015	2016	2017	2018	2019	2020	2021
Authoritative and motivational	10.0229	22.7823	23.7612	12.3725	11.1833	11.6528	9.42949							Figure 2. Evolution of data openness policy total effectiveness, average effectiveness, and policy quantity.
Authoritative and capacity building	10.5633	20.9524	19.8472	17.3417	11.8357	9.86667	13.369
Authoritative and systemic change	6.96667	17.5476	14.6905	16.4995	8.75	5.58333	6.71591
Motivational and Capacity Building	18.3155	29.9912	23.7001	16.324	12.8348	20.8356	12.2985
Motivational and systemic change type	11.4458	24.1192	16.6567	13.7113	7.875	5.94444	7.1384
Capacity building and system change type	10.1091	21.8333	13.9107	19.7014	9.37004	7.25	7.09091
Table 4 Synergy of policy objectives
Type City	2015	2016	2017	2018	2019	2020	2021
promoting data opening and deepening people's livelihood services	22.425	27.3667	19.2643	14.9167	8.1	12.2708	9.79167
promoting data opening andbuilding smart cities	19.125	26.3	18.885	13.6958	11.3214	10.5536	8.16667
promoting data opening and innovating social governance	18.75	26.5783	17.4863	14.8812	10.75	14.8333	9.24167
deepening people's livelihood services and building smart cities	15.6667	23.35	8.98611	11.1847	8.22619	12.7857	5.75
deepening people's livelihood services and innovating social governance	17.9167	24.875	15.8132	9.41667	8.2	10.0833	8.45
building smart cities and innovating social governance	14.7778	21.2792	12.5669	12.4208	13.6016	11.9881	8.65
																Figure 3. Analysis of the evolution of synergy among authoritative, incentive, system-changing, and capacity-building policy tools.
																Figure 4. Analysis of the evolution of synergy among policy targets of promoting data opening, deepening people’s livelihood services, building smart cities, and innovating social governance.
